# Supplementary material for: Flexible Fiber Membrane Based on Carbon Nanotube and Polyurethane with High Thermal Conductivity
Source: Nanomaterials (Basel). 2021 Sep 26;11(10):2504. doi: 10.3390/nano11102504 (PMC8538300; doi:10.3390/nano11102504)
Supplement: Supplementary file 1 [file nanomaterials-11-02504-s001.zip]

Archive with 1 entries (1 files):
- nanomaterials-1382738-supplementary.pdf
